# Supplementary material for: Complete Genome Sequencing, Molecular Epidemiological, and Pathogenicity Analysis of Pigeon Paramyxoviruses Type 1 Isolated in Guangxi, China during 2012–2018
Source: Viruses. 2020 Mar 26;12(4):366. doi: 10.3390/v12040366 (PMC7232316; doi:10.3390/v12040366)
Supplement: Supplementary file 1 [file viruses-12-00366-s001.zip]

Archive with 5 entries (5 files):
- Supplemental FigureS2.pdf
- Supplemental Table S1.docx
- Supplemental Table S2.docx
- Supplemental Table S3.docx
- Supplemental Figure S1.pdf
